# Supplementary material for: Bystander Memory T Cells and IMiD/Checkpoint Therapy in Multiple Myeloma: A Dangerous Tango?
Source: Front Immunol. 2021 Feb 15;12:636375. doi: 10.3389/fimmu.2021.636375 (PMC7928324; doi:10.3389/fimmu.2021.636375)
Supplement: Supplementary file 1 [file Data_Sheet_1.xlsx]

## Sheet: Table 1
	Drug	Target	Status (number of studies)							Sum	Studies combining checkpoint inhbitor with IMiD (number)
			Completed	Terminated	Withdrawn	Suspended	Active, not recruiting	Not yet recruiting	Recruiting
	Pembrolizumab	PD-1	4	4	2	0	4	2	3	19	8
	Nivolumab	PD-1	1	2	2	1	5	0	6	17	7
	Cemiplimab	PD-1	0	0	0	0	1	0	0	1
	Durvalumab	PD-L1	1	1	0	0	3	0	0	5	3
	Avelumab	PD-L1	1	0	0	0	0	0	0	1	0
	Atezolizumab	PD-L1	0	1	0	0	2	0	0	3	1
	Pidilizumab	DLL1 + PD-1	1	0	0	0	1	0	0	2	1
	Sum		8	8	4	1	16	2	9	48	20

## Sheet: Table 2
Identifier
	Phase	Drug	IMiDs	Other drugs	Patient category	Status	Number of pts enrolled, estimated or actual	Results posted?	Study Completion Date	Outcome	ORR (Objective Response Rate)	CR/VGPR (%)	PR (%)	SD (%)	Comment
NCT03191981	1/2	Pembrolizumab	Y	Cyclophos + Len	RMM	Withdrawn	0	N
NCT02576977	3	Pembrolizumab	Y	Dex+Pom.	RRMM	Terminated	251	Y	July 16, 2020	Increased number of deaths in TA					KEYNOTE-183
NCT02906332	2	Pembrolizumab	Y	Dex+Len	After ASCT	Active, not recruiting	16	N	July 2021
NCT02579863	3	Pembrolizumab	Y	Dex+Len	NDMM	Terminated	310	Y	July 13, 2020	Increased number of deaths in TA					KEYNOTE-185
NCT02880228	2	Pembrolizumab	Y	Dex+Len	NDMM	Completed	11	Y	July 29, 2018			0/11 (0)	0/5	NA
NCT02036502	1	Pembrolizumab	Y	Dex+Len+Carfil	RRMM	Terminated	77	N	March 19, 2020						KEYNOTE-023
NCT02289222	1/2	Pembrolizumab	Y	Dex+Pom.	RRMM	Terminated	48	Y	August 7, 2017
NCT02331368	2	Pembrolizumab	Y	Len+Melph	After ASCT	Completed	32	Y	June 2017			7/23 (30,4)
NCT03227432	2	Nivolumab	Y	Elotuzumab + Pom.	RRMM	Withdrawn	0	N	December 31, 2024
NCT02903381	2	Nivolumab	Y	Len + Dex	HRSMM	Suspended	41	N	February 2024						FDA Partial Clinical Hold
NCT03283046	1	Nivolumab	Y	Len+Ipilimumab+Dex	NDMM	Withdrawn	0	N	October 2020						Similar to another study
NCT02612779	2	Nivolumab	Y	Pom+Dex	RRMM	Completed	6	Y	June 12, 2020		1/6 (16,7)
NCT03333746	2	Nivolumab	Y	Len	RRMM	Terminated	1	N	November 16, 2018						Study was discontinued due to FDA recommendations of the potential toxicities of the combination of drugs.
NCT02726581	3	Nivolumab	Y	Pom+Dex	RRMM	Active, not recruiting	348	N	March 18, 2021
NCT03023527	1	Nivolumab	Y	Pom+Dex+Elotuzum	RRMM	Terminated	6	N	January 2018						Terminated (Safety)
NCT02616640	1	Durvalumab	Y	Pom + Dex	RRMM	Active, not recruiting	114	N	February 4, 2022
NCT02685826	1/2	Durvalumab	Y	Len + Dex	NDMM	Active, not recruiting	56	Y	December 15, 2017		21/35 (60)
NCT02807454	2	Durvalumab	Y	Pom+Dex+Dara	RRMM	Active, not recruiting	37	N	April 5, 2021						On 05 Sep 2017, a Partial Clinical Hold was placed on this study by the FDA. As a result, enrollment into this study has been discontinued. Subjects who are receiving clinical benefit, based on the discretion of the investigator, may remain on study treatment after being reconsented.
NCT02431208	1	Atezolizumab	Y	Pom/Len +/- Dara	RRMM or after ASCT	Active, not recruiting	300	N	October 29, 2021
NCT02077959	1/2	Pidilizumab	Y	Len	RRMM	Completed	20	N	May 24, 2019
NCT03848845	2	Pembrolizumab	N	GSK2857916	RRMM	Active, not recruiting	40	N	July 17, 2023
NCT03221634	2	Pembrolizumab	N	Dara	RRMM	Withdrawn	0	N							KEYNOTE-668
NCT02603887	1	Pembrolizumab	N	None	SMM	Active, not recruiting	20	Y	July 30, 2021
NCT04361851	2	Pembrolizumab	N	Dara	RRMM	Not yet recruiting	0	N	May 2027
NCT03506360	2	Pembrolizumab	N	Dex+Ixazomib	RMM	Recruiting	41	N	March 29, 2024
NCT04258683	2	Pembrolizumab	N	Dex+Bort+ Cycloph	NDMM	Not yet recruiting	0	N	November 2023
NCT02636010	2	Pembrolizumab	N	None	Residual dis	Completed	20	N	February 20, 2020
NCT03267888	1	Pembrolizumab	N	None (Radiotherapy)	RRMM	Recruiting	24	N	May 31, 2021
NCT03168438	2	Pembrolizumab	N	NY-ESO-1ᶜ²⁵⁹T cells	RRMM	Recruiting	20	N	January 30, 2023
NCT02362035	1/2	Pembrolizumab	N	Acalabrutinib	MM + Lymphoma	Active, not recruiting	161	N	May 2021						KEYNOTE145
NCT01953692	1	Pembrolizumab	N	None	MM + MDS+ Lymphoma	Completed	207	N	June 26, 2020						KEYNOTE-013
NCT03782064	2	Nivolumab	N	DC/MM vaccine	RMM	Recruiting	25	N	January 31, 2026
NCT03292263	1/2	Nivolumab	N	Melph	After ASCT	Recruiting	30	N	December 2021
NCT04119336	2	Nivolumab	N	Ixaz + Dex + Cycloph	RRMM	Recruiting	50	N	March 2024
NCT03184194	2	Nivolumab	N	Dara+Cycloph	RRMM	Active, not recruiting	62	N	February 1, 2022
NCT03605719	1	Nivolumab	N	Dara+Carfilzo+Pelareorep	RRMM	Recruiting	62	N	October 31, 2024
NCT03634800	2	Nivolumab	N	None (Radiotherapy)	RRMM	Active, not recruiting	30	N	December 31, 2024
NCT01592370	1/2	Nivolumab	N	Dara	RRMM or Lymphoma	Active, not recruiting	375	N	January 13, 2022						Multiple arms, but now only recruiting to nivolumab +/- Dara.
NCT02681302	1/2	Nivolumab	N	Ipilimumab	After ASCT	Recruiting	42	N	March 2023
NCT04205409	2	Nivolumab	N	None	Relapse after CAR-T	Recruiting	20	N	August 1, 2022						MM+Lymphomas and Leukemias
NCT01822509	1	Nivolumab	N	None	After ASCT	Active, not recruiting	71	N	April 1, 2022						MM+Lymphomas and Leukemias
NCT03194867	1/2	Cemiplimab	N	Isatuximab	RRMM	Active, not recruiting	101	N	April , 2021
NCT03000452	1/2	Durvalumab	N	Dara	RRMM	Completed	18	Y	December 4, 2017		0/18 (0)
NCT02716805	1	Durvalumab	N	Tremelimumab+ Melph+ASCT	Before and after ASCT	Terminated	6	Y	February 16, 2018			3/4 (75)	0/4	0/4	FDA placed on partial hold due to additional data)
NCT03910439	2	Avelumab	N	None (Radiotherapy)	RRMM	Completed	2	N	December 23, 2020
NCT03312530	1/2	Atezolizumab	N	Cobimetinib+Venetoclax	RRMM	Active, not recruiting	72	N	February 28, 2021						Atezolizumab in one of three arms
NCT02784483	1	Atezolizumab	N	None	Smoldering MM	Terminated	2	N	April 22, 2019						Terminated, Based on FDA requirements
Footnote
Data obtained from www.clinicaltrials.gov and doi.org/10.3389/fimmu.2018.02431	Footnote		Melph: melphalan
	Data obtained from ww.clinicaltrials.gov		Dara:daratumumab
			Carfilzo: carfilzomib
			Ixaz:ixazomib
			Dex:dexamethasone
			Cycloh:cyclophospamide
			Pom:pomalidomide
			Bort:bortezomib
			Len:lenalidomide
			RRMM:relapsed and resistant multiple myeloma
			NDMM:newly diagnosed multiple myeloma
			ASCT:autologous stem cell transplantation
			Y:Yes
			N:No
			CR: Complete Response
			VGPR: Very Good Partial Response
			PR: Partial Response
			SD:Stable Disease
			TA:Trial Arm
			pts:patients
